# Supplementary material for: Submerged and Solid-State Fermentation of Spirulina with Lactic Acid Bacteria Strains: Antimicrobial Properties and the Formation of Bioactive Compounds of Protein Origin
Source: Biology (Basel). 2023 Feb 3;12(2):248. doi: 10.3390/biology12020248 (PMC9952912; doi:10.3390/biology12020248)
Supplement: Supplementary file 1 [file biology-12-00248-s001.zip]

Archive with 4 entries (4 files):
- Supplementary File 1. Analysis of L-glutamic acid (L-Glu) and gamma-aminobutyric (GABA) acids .pdf
- Supplementary File 2. Evaluation of the concentration of biogenic amines (BA) in Spirulina samples.pdf
- Supplementary File 3. Influence of the analysed factors [lactic acid bacteria (LAB) used for fermentation; duration of fermentation; fermentation conditions] and their interaction on analysed parameters.pdf
- Supplementary File 4. Biogenic amines content .pdf
